# Supplementary material for: Structural basis for the self-recognition of sDSCAM in Chelicerata
Source: Nat Commun. 2023 May 2;14:2522. doi: 10.1038/s41467-023-38205-1 (PMC10154414; doi:10.1038/s41467-023-38205-1)
Supplement: Supplementary file 4 — Supplementary Data 1 [file 41467_2023_38205_MOESM4_ESM.xlsx]

## Sheet: Sheet1
Supplementary data. List of all PCR primers used in the study.
	Primer	Sequences (5´-3´)
Protein production and crystallization
Mma-sDscam α1-Ig1	Mma-sDscamα1-F	CGGGATCCCCACCAGAAATTAAGCCATTT
	Mma-sDscamα1-Ig1-R	CTCGAGCTCAGGAACTTTCATTGTCAA
Mma-sDscam α7-Ig1	Mma-sDscamα7-F	CGGGATCCACTGTCCCGCAAATTA
	Mma-sDscamα7-Ig1-R	CTCGAGCTCAGGAACTTTCAGTATC
Mma-sDscam β2v6-Ig1-2	Mma-sDscamβ2v6-F	CGGGATCCGGTGAATTGAATGTATC
	Mma-sDscamβ2v6-Ig12-R	CTCGAGCTCTGGAATGAATACAGAA
Mma-sDscam α25-Ig1-3	Mma-sDscamα25-F	CGGGATCCCCACCTATAATCAACCACTTTC
	Mma-sDscamα25-Ig123-R	CTGAGCTCAGATTCAAGTACAACTAACTGTA
Mma-sDscam β6v2-Ig1	Mma-sDscamβ6v2-Ig1-F	TTCAGGGCGCTAGCGGATCC GAAATACCAAAAATCCAACCGTTT
	Mma-sDscamβ6v2-Ig1-R	TGGTGGTGGTGGTGCTCGAG TCA TGCAAAAACTGATAACGTTGC
Lpo-sDscam α1v7-Ig1	Lpo-sDscamα1v7-F	CGGGATCCGATTTCCCAGTTATTTC
	Lpo-sDscamα1v7-Ig1-R	CCGCTCGAGTCATGGTGCTTCTACAATCA
Lpo-sDscam β3v7-Ig1	Lpo-sDscamβ3v7-F	TGTATTTTCAGGGCGCTAGCGGTGCACCAAAGCTTCAACC
	Lpo-sDscamβ3v7-Ig1-R	TGGTGGTGGTGGTGCTCGAGTCAGGGCAACTGGTATAGTGAGTG
Mma-sDscam α7-FNIII1	Mma-sDscam-α7-FNIII1-F	TGTATTTTCAGGGCGCTAGCCCTCCATCTCCTCCTCGAGG
	Mma-sDscam-α7-FNIII1-R	TGGTGGTGGTGGTGCTCGAGTCATTCTTCAATTGTTCGAAACTGT
Mma-sDscam α7-FNIII2	Mma-sDscam-α7-FNIII2-F	TGTATTTTCAGGGCGCTAGCGCTCCAATTGGTGCACCAAC
	Mma-sDscam-α7-FNIII2-R	TGGTGGTGGTGGTGCTCGAGTCATTCTAAACTATATGCTTCAACTGGA
Mma-sDscam α7-FNIII3	Mma-sDscam-α7-FNIII3-F	TGTATTTTCAGGGCGCTAGCCCTCCATTGCCATCTATATCAATTT
	Mma-sDscam-α7-FNIII3-R	TGGTGGTGGTGGTGCTCGAGTCATTCTTTATGAGCTGTAGTAAAGCC
Mma-sDscam β2v6-FNIII123	Mma-sDscam-β2V6-FNIII1-F	TGTATTTTCAGGGCGCTAGCGCTCAACCGTTAGACGTTAAAATTC
	Mma-sDscam-β2V6-FNIII3-R	TGGTGGTGGTGGTGCTCGAG TCAATCTCCCGTTCTAACACTCAG
Mma-sDscam β2v6-FNIII23	Mma-sDscam-β2V6-FNIII2-F	TGTATTTTCAGGGCGCTAGCGAACCAAGTGGACCTCCGACA
	Mma-sDscam-β2V6-FNIII3-R	TGGTGGTGGTGGTGCTCGAG TCAATCTCCCGTTCTAACACTCAG
Tyrosine phosphorylation assay
PFastbac-β2v6FNIII1-Ckit	PFastbac-b2v6FNIII1-Ckit-F	TGTACTTCCAGGGCGGATCCGCTCAACCGTTAGACGTTAAAATTC
	PFastbac-b2v6FNIII1-Ckit-R	TGGGGATGGATTTGCTCTTTTCCTGTTATAAAGCGTACAGTTTCAGA
PFastbac-β2v6FNIIIIII2-Ckit	PFastbac-b2v6FNIII2-Ckit-F	TGTACTTCCAGGGCGGATCCGAAGAAGAACCAAGTGGACCTCC
	PFastbac-b2v6FNIII2-Ckit-R	TGGGGATGGATTTGCTCTTTATCTAAAGTTTTTACAATCAGTTCTTGAGA
PFastbac-β2v6FNIII3-Ckit	PFastbac-b2v6FNIII3-Ckit-F	TGTACTTCCAGGGCGGATCCGGAGTGTTGCCTCGACCTCC
	PFastbac-b2v6FNIII3-Ckit-R	TGGGGATGGATTTGCTCTTTATCTCCCGTTCTAACACTCAGAATT
PFastbac-NRP1b1b2-Ckit	PFastbac-NRP1b1b2-Ckit-F	TGTACTTCCAGGGCGGATCCTTCAAATGTATGGAAGCTCTGGG
	PFastbac-NRP1b1b2-Ckit-R	TGGGGATGGATTTGCTCTTTTTCCACTTCACAGCCCAGCA
PFastbac-β2v6△FNIII2-Ckit	PFastbac-β2v6△FNIII2-Ckit-F	ATCAAGAGGCGGAGTGTTGCCTCGACCTCCATC
	PFastbac-β2v6△FNIII2-Ckit-R	AACACTCCGCCTCTTGATTCTACCCAGAGATCT
PFastbac-β2v6FNIII123-Q485A-Ckit	PFastbac-β2v6FNIII123-Q485A-Ckit-F	AGCTTCTGCAGAACTGATTGTAAAAACTTTAGATGGAGT
	PFastbac-β2v6FNIII123-Q485A-Ckit-R	TCAGTTCTGCAGAAGCTGGTCCAGTTCCTGCT
PFastbac-β2v6FNIII123-N357A-Ckit	PFastbac-β2v6FNIII123-N357A-Ckit-F	AATGCTCTTCATCCAGGTACATCCTATGCTTT
	PFastbac-β2v6FNIII123-N357A-Ckit-R	CCTGGATGAAGAGCATTTATGACTACTGAAGAATGAGCAGC
PFastbac-β2v6FNIII123-Y420A-Ckit	PFastbac-β2v6FNIII123-Y420A-Ckit-F	CAAGGAAGCTTGGCATGGAAAATTAAAAGGATATT
	PFastbac-β2v6FNIII123-Y420A-Ckit-R	CATGCCAAGCTTCCTTGGGTGGAGCCTTCCAT
PFastbac-Dscam-Ig789-Ckit	PFastbac-Dscam-Ig789-Ckit-F	TGTACTTCCAGGGCGGATCCCCACCGTCGATAGCGCCG
	PFastbac-Dscam-Ig789-Ckit-R	TGGGGATGGATTTGCTCTTTCTGGACAATCATATTTATGCTGGC
Cell aggregation assay
Mma-α7-EGFP/mCherry	pFastBac-α7-EGFP/mCherry-F	TCTTCTGCCTGGTGTTCGCTACTGTCCCGCAAATTAAACCAT
	pFastBac-α7-EGFP/mCherry-R	ACCATGCTTGCTCCGGTACCTCGTTTATAACAAACCCATGCTGT
Mma-α7△Ig1-EGFP/mCherry	pFastbac-α7△Ig1-mcherry/EGFP-F	GCTCCTCGATGGGTTAAAGAGCCAACAGATGTT
	pFastbac-α7△Ig1-mcherry/EGFP-R	TTTAACCCATCGAGGAGCGAACACCAGGCAGAAGA
Mma-α7△Ig2-EGFP/mCherry	pFastbac-α7△Ig2-mcherry/EGFP-F	TGGTACCGGAGCAAGCCCAAAAGTGAAGGAGGATTTTACC
	pFastbac-α7△Ig2-mcherry/EGFP-F	GGCTTGCTCCGGTACCAGGAACTTTCAGTATCAAAGAAGCTG
Mma-α7△Ig3-EGFP/mCherry	pFastbac-α7△Ig3-mcherry/EGFP-F	TGGTACCGGAGCAAGCGAGCCTCCATCTCCTCCTCG
	pFastbac-α7△Ig3-mcherry/EGFP-F	CGCTTGCTCCGGTACCAGAAACATGTACAGTTAAATGAATTTTTTT
Mma-β2v6-EGFP/mCherry	pFastBac-β2v6-EGFP/mCherry-F	TCTTCTGCCTGGTGTTCGCTGGTGAATTGAATGTATCACCATTTG
	pFastBac-β2v6-EGFP/mCherry-R	ACCATGCTTGCTCCGGTACCTTTATGTAAAAAAATGGAAACGACTAGTA
Mma-β2v6△Ig1-EGFP/mCherry	pFastbac-β2v6△Ig1-EGFP/mCherry-F	GCTCCCGAATGGTTGATACAACCTGAAAATGTC
	pFastbac-β2v6△Ig1-EGFP/mCherry-R	TATCAACCATTCGGGAGCGAACACCAGGCAGAAGA
Mma-β2v6△Ig2-EGFP/mCherry	pFastbac-β2v6△Ig2-EGFP/mCherry-F	TGGTACCGGAGCAAGCCCCGAATGGTTGATACAACCTG
	pFastbac-β2v6△Ig2-EGFP/mCherry-R	GGCTTGCTCCGGTACCAGCGAACACCAGGCAGAAGA
Mma-β2v6△Ig3-EGFP/mCherry	pFastbac-β2v6△Ig3-EGFP/mCherry-F	AGGTACCGGAGCAAGCGCTCAACCGTTAGACGTTAAAATTC
	pFastbac-β2v6△Ig3-EGFP/mCherry-F	CGCTTGCTCCGGTACCTGGAATGAATACAGAAATTGTTACAGTT
Mma-α1-EGFP/mCherry	pFastBac-α1-EGFP/mCherry-F	TCTTCTGCCTGGTGTTCGCTCCACCAGAAATTAAGCCATTTTATT
	pFastBac-α1-EGFP/mCherry-F	ACCATGCTTGCTCCGGTACCAACCCATGCTGTTGCCACTG
Mma-α25-EGFP/mCherry	pFastBac-α25-EGFP/mCherry-F	TCTTCTGCCTGGTGTTCGCTCCACCTATAATCAACCACTTTCATTT
	pFastBac-α25-EGFP/mCherry-F	ACCATGCTTGCTCCGGTACCATAACAAACCCATGCTGTTGCC
Mma-β6v2-EGFP/mCherry	pFastBac-β6v2-EGFP/mCherry-F	TCTTCTGCCTGGTGTTCGCTGAAATACCAAAAATCCAACCGTTT
	pFastBac-β6v2-EGFP/mCherry-F	ACCATGCTTGCTCCGGTACCAACGTACAAACAAGCACCAAAGAC
