# Supplementary material for: Structural basis for the self-recognition of sDSCAM in Chelicerata
Source: Nat Commun. 2023 May 2;14:2522. doi: 10.1038/s41467-023-38205-1 (PMC10154414; doi:10.1038/s41467-023-38205-1)
Supplement: Supplementary file 6 — Source Data [file 41467_2023_38205_MOESM6_ESM.xlsx]

## Sheet: Figure 4
Table 1. Raw data for the quantitative analysis of cell aggregates (Figure 4b).
	α7-WT	α7-ΔIg1	α7-ΔIg2	α7-ΔIg3	β2v6-WT	β2v6-ΔIg1	β2v6-ΔIg2	β2v6-ΔIg3
repeat-1	0.983	0.04907	0.9792	0.9175	0.9522	0.1452	0.8801	0.9492
repeat-2	0.9664	0.03836	0.9744	0.9945	0.9441	0.1066	0.9337	0.9757
repeat-3	0.9749	0.0649	0.9768	0.9495	0.943	0.0757	0.9264	0.9308
Table2. Raw data for CoAggregation index (CoAg) (Figure 4d & 4e).
0.5365（α1-α1）	0.0150（α7-α1）	0.0078（α25-α1）		0.4021（β2v6-β2v6）	0.00（β6v2-β2v6）
0.00（α1-α7）	0.3856（α7-α7）	0.00（α25-α7）		0.0019（β2v6-β6v2）	0.2031（β6v2-β6v2）
0.00（α1-α25）	0.0010（α7-α25）	0.3208（α25-α25）
							333333333
							..
							….............................................................................................................................................................................................................
							0.3208（α25-α25）

## Sheet: Figure4-raw data
Figure 4b	α7-WT					Figure 4b	α7-ΔIg1					Figure 4b	α7-ΔIg2					Figure 4b	α7-ΔIg3
Figure 4b	β2v6-WT					Figure 4b	β2v6-ΔIg1					Figure 4b	β2v6-ΔIg2					Figure 4b	β2v6-ΔIg3
Figure 4d	α1-α1					Figure 4d	α7-α1					Figure 4d	α25-α1
Figure 4d	α1-α7					Figure 4d	α7-α7					Figure 4d	α25-α7
Figure 4d	α1-α25					Figure 4d	α7-α25					Figure 4d	α25-α25
Figure 4e	β2v6-β2v6					Figure 4e	β6v2-β2v6
Figure 4e	β2v6-β6v2					Figure 4e	β6v2-β6v2

## Sheet: Figure 5
Table 1. Raw data for quantification of the cKIT tyrosine phosphorylation (Fig5d &5e).
	β2v6-FNIII1	β2v6-FNIII2	β2v6-FNIII3	β2v6-FNIII12	β2v6-FNIII23	β2v6-△FNIII2	β2v6-FNIII123	Dscam-Ig789	NRP1	β2v6-FNIII123-Q485A	β2v6-FNIII123-N357A	β2v6-FNIII123-Y420A
repeat1	0.030533	0.182898	0.024702	0.442117	0.168465	0.03158	1	0.034124	0.05316	0.610756	0.565406	0.208444
repeat2	0.166708	0.360697	0.153652	0.519451	0.406775	0.106836	1	0.134434	0.165375	0.56258	0.452457	0.308655
repeat3	0.082846	0.171478	0.095648	0.456212	0.265844	0.075299	1	0.094862	0.065457	0.485247	0.485454	0.202595
figure 5d	anti-flag								figure 5d	anti-phosphotyrosine
figure 5e	anti-flag								figure 5e	anti-phosphotyrosine
